# Supplementary material for: Strategic global data integration to improve genomic prediction accuracy in tree breeding programs facing resource limitations, a case study in mango
Source: Hortic Res. 2026 Jan 6;13(4):uhag004. doi: 10.1093/hr/uhag004 (PMC13103480; doi:10.1093/hr/uhag004)
Supplement: Web_Material_uhag004 [file web_material_uhag004.zip › SuppTables.xlsx]

## Sheet: TableS1
Geno	Population	ADMIXTURE_Pop	Q1	Q2	Q3	Q4	Q5	Q6
CRR1117486	China	1	0.99995	1e-05	1e-05	1e-05	1e-05	1e-05
CRR1117501	China	1	0.99995	1e-05	1e-05	1e-05	1e-05	1e-05
CRR1117509	China	1	0.99995	1e-05	1e-05	1e-05	1e-05	1e-05
CRR1117533	China	1	0.99995	1e-05	1e-05	1e-05	1e-05	1e-05
CRR1117544	China	1	0.99995	1e-05	1e-05	1e-05	1e-05	1e-05
CRR1117553	China	1	0.99995	1e-05	1e-05	1e-05	1e-05	1e-05
CRR1117629	China	1	0.99995	1e-05	1e-05	1e-05	1e-05	1e-05
CRR1117647	China	1	0.99995	1e-05	1e-05	1e-05	1e-05	1e-05
CRR1117652	China	1	0.99995	1e-05	1e-05	1e-05	1e-05	1e-05
SRR29734666	USA	1	0.99995	1e-05	1e-05	1e-05	1e-05	1e-05
SRR29734668	USA	1	0.99995	1e-05	1e-05	1e-05	1e-05	1e-05
SRR29734740	USA	1	0.99995	1e-05	1e-05	1e-05	1e-05	1e-05
SRR29734741	USA	1	0.99995	1e-05	1e-05	1e-05	1e-05	1e-05
SRR29734774	USA	1	0.99995	1e-05	1e-05	1e-05	1e-05	1e-05
SRR31048213	Australia	1	0.99995	1e-05	1e-05	1e-05	1e-05	1e-05
SRR31048216	Australia	1	0.99995	1e-05	1e-05	1e-05	1e-05	1e-05
SRR31048233	Australia	1	0.99995	1e-05	1e-05	1e-05	1e-05	1e-05
SRR31048246	Australia	1	0.99995	1e-05	1e-05	1e-05	1e-05	1e-05
SRR31048249	Australia	1	0.99995	1e-05	1e-05	1e-05	1e-05	1e-05
SRR31048252	Australia	1	0.99995	1e-05	1e-05	1e-05	1e-05	1e-05
SRR31048261	Australia	1	0.99995	1e-05	1e-05	1e-05	1e-05	1e-05
SRR31048308	Australia	1	0.99995	1e-05	1e-05	1e-05	1e-05	1e-05
SRR31048311	Australia	1	0.99995	1e-05	1e-05	1e-05	1e-05	1e-05
SRR31048313	Australia	1	0.99995	1e-05	1e-05	1e-05	1e-05	1e-05
SRR31048319	Australia	1	0.99995	1e-05	1e-05	1e-05	1e-05	1e-05
CRR1117535	China	1	0.999944	1e-05	1e-05	1e-05	1.6e-05	1e-05
SRR31048215	Australia	1	0.998072	1e-05	1e-05	1e-05	0.001888	1e-05
SRR31048211	Australia	1	0.997724	1e-05	1e-05	1e-05	1.5e-05	0.002232
CRR1117465	China	1	0.993416	0.006544	1e-05	1e-05	1e-05	1e-05
CRR1117474	China	1	0.990632	0.009328	1e-05	1e-05	1e-05	1e-05
SRR29734697	USA	1	0.989019	0.010941	1e-05	1e-05	1e-05	1e-05
SRR31048223	Australia	1	0.980352	1e-05	1e-05	1e-05	0.015992	0.003626
SRR29734753	USA	1	0.975679	0.024218	1e-05	1e-05	7.4e-05	1e-05
SRR31048304	Australia	1	0.964303	1e-05	1e-05	0.010609	0.017589	0.007479
SRR31048236	Australia	1	0.959687	1e-05	1e-05	0.004054	0.036229	1e-05
SRR29734694	USA	1	0.95584	0.00515	1e-05	1e-05	0.03898	1e-05
SRR29734782	USA	1	0.950758	1e-05	1e-05	1e-05	0.049202	1e-05
SRR31048264	Australia	1	0.942462	1e-05	1e-05	0.009803	0.047705	1e-05
SRR31048228	Australia	1	0.940739	0.025139	1e-05	1e-05	0.03296	0.001142
SRR31048227	Australia	1	0.940316	0.005351	1e-05	0.019647	0.017035	0.017641
SRR31048267	Australia	1	0.936063	0.000611	1e-05	1e-05	0.063295	1e-05
SRR29734679	USA	1	0.929867	0.032009	1e-05	1e-05	0.038094	1e-05
SRR29734696	USA	1	0.919928	0.049837	1e-05	1e-05	0.027534	0.00268
SRR31048312	Australia	1	0.917829	0.001526	1e-05	0.027912	0.03186	0.020863
CRR1117494	China	1	0.909583	0.025789	1e-05	0.012349	0.052259	1e-05
SRR31048186	Australia	1	0.904499	1e-05	0.095459	1e-05	1.2e-05	1e-05
CRR1117489	China	1	0.900461	1e-05	0.099495	1e-05	1.4e-05	1e-05
CRR1117482	China	1	0.895724	1e-05	0.104233	1e-05	1.3e-05	1e-05
CRR1117592	China	1	0.89515	1e-05	0.10481	1e-05	1e-05	1e-05
CRR1117617	China	1	0.890651	1e-05	0.102988	1e-05	0.006331	1e-05
CRR1117534	China	1	0.885179	1e-05	0.114781	1e-05	1e-05	1e-05
SRR29734675	USA	1	0.884469	2e-05	0.103395	1e-05	0.012097	1e-05
SRR29734677	USA	1	0.833139	0.036795	1e-05	0.03454	0.095506	1e-05
SRR31048314	Australia	1	0.815211	0.123653	1e-05	0.061106	1e-05	1e-05
CRR1117484	China	1	0.802546	0.010425	0.049169	0.133553	1e-05	0.004297
CRR1117514	China	1	0.798892	0.070987	1e-05	0.049669	0.080428	1.4e-05
CRR1117488	China	1	0.793357	0.016513	0.049152	0.132267	1e-05	0.008701
CRR1117507	China	1	0.787217	0.023533	0.052096	0.127134	1e-05	0.01001
CRR1117574	China	1	0.783537	0.031789	0.048873	0.12797	1e-05	0.007821
SRR31048408	Australia	1	0.777643	1e-05	1e-05	0.180815	0.037373	0.00415
CRR1117593	China	1	0.712987	1e-05	0.255769	1e-05	0.031214	1e-05
CRR1117459	China	1	0.71279	1e-05	0.254639	1e-05	0.032541	1e-05
CRR1117565	China	1	0.681019	0.024782	0.109877	0.07137	0.112942	1e-05
SRR29734775	USA	1	0.6781	0.194354	1e-05	1e-05	0.127516	1e-05
CRR1117604	China	1	0.674661	0.035547	0.106348	0.071459	0.111975	1e-05
CRR1117620	China	1	0.663759	0.21978	1e-05	1e-05	0.114707	0.001733
SRR29734706	USA	1	0.655739	1e-05	0.129259	0.058393	0.156589	1e-05
SRR31048189	Australia	1	0.655318	1e-05	0.20489	0.078235	0.043716	0.017831
SRR31048318	Australia	1	0.622602	1e-05	1e-05	0.280743	0.096624	1e-05
SRR31048230	Australia	1	0.620089	1e-05	1e-05	0.281135	0.098747	1e-05
CRR1117529	China	1	0.616218	0.018594	0.094861	1e-05	0.270307	1e-05
CRR1117581	China	1	0.615642	1e-05	1e-05	0.278641	0.105687	1e-05
CRR1117591	China	1	0.605386	0.017993	1e-05	0.287453	0.081746	0.007412
SRR31048237	Australia	1	0.599127	1e-05	1e-05	0.254002	0.146841	1e-05
CRR1117571	China	1	0.597841	0.02988	0.117274	1e-05	0.254985	1e-05
SRR31048247	Australia	1	0.597345	0.094919	0.307624	1e-05	1e-05	9.2e-05
CRR1117502	China	1	0.577905	1e-05	0.136409	1e-05	0.285655	1e-05
SRR29734654	USA	1	0.571978	1e-05	1e-05	0.296666	0.131326	1e-05
SRR29734792	USA	1	0.558713	0.00189	1e-05	0.368036	1e-05	0.071342
CRR1117506	China	1	0.552967	1e-05	1e-05	0.410983	1e-05	0.03602
SRR29734745	USA	1	0.552393	0.017545	0.008748	0.299789	0.121516	1e-05
CRR1117471	China	1	0.547429	0.004715	1e-05	0.406451	1e-05	0.041385
CRR1117599	China	1	0.541426	0.020153	1e-05	0.401009	1e-05	0.037392
CRR1117598	China	1	0.539121	0.036794	0.03368	0.209375	0.18102	1e-05
SRR31048359	Australia	1	0.536986	1e-05	0.081386	0.329186	0.052422	1e-05
SRR31048266	Australia	1	0.533321	1e-05	1e-05	0.313242	0.153407	1e-05
SRR31048185	Australia	1	0.531632	1e-05	1e-05	0.315592	0.152744	1.1e-05
CRR1117568	China	1	0.526788	0.075258	1e-05	0.373672	1e-05	0.024262
SRR31048243	Australia	1	0.525608	0.213921	1e-05	1e-05	0.257179	0.003272
CRR1117552	China	1	0.524483	1e-05	0.475477	1e-05	1e-05	1e-05
CRR1117658	China	1	0.518807	0.022572	0.101862	0.22511	0.131639	1e-05
CRR1117559	China	1	0.515233	0.012685	0.370587	1e-05	0.101475	1e-05
CRR1117547	China	1	0.511122	0.291911	0.191916	1e-05	1e-05	0.005031
SRR31048245	Australia	1	0.510721	0.312229	1e-05	0.011868	0.164217	0.000955
CRR1117570	China	1	0.504233	0.010302	0.37719	1e-05	0.108254	1e-05
CRR1117680	China	1	0.503876	1e-05	0.487431	1e-05	1e-05	0.008663
CRR1117597	China	1	0.483705	0.034082	0.002539	0.394717	0.084948	1e-05
CRR1117463	China	1	0.478489	0.041706	0.00157	0.393275	0.084951	1e-05
SRR31048254	Australia	1	0.477562	0.037009	0.02451	0.282081	0.137382	0.041456
SRR29734692	USA	1	0.475794	0.465007	0.056778	1e-05	0.002401	1e-05
SRR29734778	USA	1	0.463427	0.328649	1e-05	0.115876	0.092028	1e-05
CRR1117505	China	1	0.459572	1e-05	0.261991	0.168901	0.109515	1e-05
CRR1117613	China	1	0.450899	0.298141	1e-05	1e-05	0.250929	1e-05
SRR29734781	USA	1	0.44869	0.017519	0.06896	0.335667	0.121992	0.007171
SRR29734795	USA	1	0.441705	0.03157	0.328327	0.146951	0.051437	1e-05
SRR29734705	USA	1	0.438896	0.042086	0.324464	0.14358	0.050963	1e-05
CRR1117674	China	1	0.428393	1e-05	0.186136	0.112333	0.273118	1e-05
SRR31048260	Australia	1	0.417835	0.045429	0.07301	0.200723	0.262992	1e-05
CRR1117672	China	1	0.416771	0.10465	0.097752	0.097979	0.282838	1e-05
SRR31048240	Australia	1	0.414389	0.060266	0.071846	0.195997	0.257491	1e-05
CRR1117653	China	1	0.408423	0.080781	0.074426	0.180187	0.256173	1e-05
SRR31048305	Australia	1	0.401558	1e-05	0.120359	0.37314	0.104924	1e-05
CRR1117575	China	1	0.400013	1e-05	0.375126	1e-05	0.224832	1e-05
CRR1117458	China	1	0.39486	0.08846	0.036765	0.215185	0.264719	1e-05
SRR31048248	Australia	1	0.367655	0.012894	0.123766	0.319164	0.16306	0.013461
CRR1117673	China	1	0.355214	0.258967	0.030848	0.316576	1e-05	0.038386
CRR1117567	China	1	0.337004	0.082952	0.207142	0.101629	0.271264	1e-05
SRR31048241	Australia	1	0.312703	0.051658	0.160676	0.214382	0.260572	1e-05
CRR1117462	China	1	0.302518	0.025971	0.172507	0.285062	0.213931	1e-05
CRR1117483	China	2	1e-05	0.99995	1e-05	1e-05	1e-05	1e-05
CRR1117527	China	2	1e-05	0.99995	1e-05	1e-05	1e-05	1e-05
CRR1117569	China	2	1e-05	0.99995	1e-05	1e-05	1e-05	1e-05
CRR1117582	China	2	1e-05	0.99995	1e-05	1e-05	1e-05	1e-05
CRR1117584	China	2	1e-05	0.99995	1e-05	1e-05	1e-05	1e-05
CRR1117589	China	2	1e-05	0.99995	1e-05	1e-05	1e-05	1e-05
CRR1117603	China	2	1e-05	0.99995	1e-05	1e-05	1e-05	1e-05
SRR29734639	USA	2	1e-05	0.99995	1e-05	1e-05	1e-05	1e-05
SRR29734716	USA	2	1e-05	0.99995	1e-05	1e-05	1e-05	1e-05
SRR29734743	USA	2	1e-05	0.99995	1e-05	1e-05	1e-05	1e-05
SRR31048224	Australia	2	1e-05	0.99995	1e-05	1e-05	1e-05	1e-05
SRR31048284	Australia	2	1e-05	0.99995	1e-05	1e-05	1e-05	1e-05
SRR31048321	Australia	2	1e-05	0.99995	1e-05	1e-05	1e-05	1e-05
SRR31048353	Australia	2	1e-05	0.99995	1e-05	1e-05	1e-05	1e-05
SRR31048355	Australia	2	1e-05	0.99995	1e-05	1e-05	1e-05	1e-05
SRR31048381	Australia	2	1e-05	0.99995	1e-05	1e-05	1e-05	1e-05
SRR31048206	Australia	2	1e-05	0.998515	1e-05	1e-05	0.001445	1e-05
CRR1117485	China	2	1e-05	0.99576	0.004198	1e-05	1e-05	1.1e-05
SRR29734755	USA	2	1.1e-05	0.992914	1e-05	1e-05	0.007046	1e-05
CRR1117563	China	2	1e-05	0.991991	0.00796	1e-05	1e-05	1.8e-05
CRR1117655	China	2	1e-05	0.985733	0.014225	1e-05	1e-05	1.2e-05
CRR1117526	China	2	1e-05	0.984215	1e-05	1e-05	0.015745	1e-05
SRR31048244	Australia	2	1e-05	0.970275	0.02968	1e-05	1e-05	1.5e-05
CRR1117632	China	2	1e-05	0.969391	0.030569	1e-05	1e-05	1e-05
CRR1117492	China	2	1e-05	0.969287	0.030673	1e-05	1e-05	1e-05
CRR1117608	China	2	1.5e-05	0.968352	0.031603	1e-05	1e-05	1e-05
CRR1117503	China	2	1e-05	0.967031	0.032929	1e-05	1e-05	1e-05
SRR31048257	Australia	2	1e-05	0.961322	0.038638	1e-05	1e-05	1e-05
SRR29734720	USA	2	1e-05	0.939808	0.060152	1e-05	1e-05	1e-05
CRR1117572	China	2	1e-05	0.933599	0.066361	1e-05	1e-05	1e-05
SRR31048283	Australia	2	1e-05	0.933335	0.066625	1e-05	1e-05	1e-05
SRR29734648	USA	2	1e-05	0.930355	0.069604	1e-05	1.1e-05	1e-05
SRR31048322	Australia	2	1e-05	0.922293	0.077667	1e-05	1e-05	1e-05
SRR29734771	USA	2	1e-05	0.921612	0.072589	1e-05	0.005768	1e-05
CRR1117476	China	2	1e-05	0.917298	0.042469	1e-05	0.040203	1e-05
SRR29734657	USA	2	0.047549	0.916018	1e-05	0.036403	1e-05	1e-05
SRR29734699	USA	2	1e-05	0.913202	0.078552	1e-05	0.008216	1.1e-05
SRR31048364	Australia	2	1e-05	0.893789	0.106171	1e-05	1e-05	1e-05
SRR31048276	Australia	2	1e-05	0.892579	0.107379	1e-05	1e-05	1.2e-05
CRR1117532	China	2	1e-05	0.88669	0.113266	1e-05	1e-05	1.4e-05
CRR1117578	China	2	1e-05	0.885319	0.114641	1e-05	1e-05	1e-05
SRR31048396	Australia	2	1e-05	0.868662	0.131298	1e-05	1e-05	1e-05
SRR29734718	USA	2	1e-05	0.868193	0.131767	1e-05	1e-05	1e-05
CRR1117649	China	2	1e-05	0.868179	0.123199	1e-05	0.008592	1e-05
SRR29734786	USA	2	1e-05	0.867579	0.132381	1e-05	1e-05	1e-05
SRR29734737	USA	2	1e-05	0.866971	0.132989	1e-05	1e-05	1e-05
CRR1117623	China	2	1e-05	0.863022	0.136935	1e-05	1.3e-05	1e-05
SRR31048290	Australia	2	1e-05	0.855397	0.13082	1e-05	0.013753	1e-05
SRR29734678	USA	2	1e-05	0.853244	0.138348	1e-05	0.008378	1e-05
CRR1117596	China	2	0.150076	0.849884	1e-05	1e-05	1e-05	1e-05
CRR1117558	China	2	0.151866	0.848094	1e-05	1e-05	1e-05	1e-05
CRR1117622	China	2	1e-05	0.839757	0.150652	1e-05	0.009561	1e-05
CRR1117551	China	2	0.161521	0.832981	0.003233	1e-05	1e-05	0.002245
CRR1117586	China	2	0.169234	0.830726	1e-05	1e-05	1e-05	1e-05
CRR1117631	China	2	1e-05	0.823691	0.037823	0.007682	0.130783	1e-05
SRR29734788	USA	2	1e-05	0.80357	0.120366	1e-05	0.076034	1e-05
SRR29734646	USA	2	1e-05	0.797713	1e-05	1e-05	0.202247	1e-05
SRR29734711	USA	2	1e-05	0.78589	1e-05	1e-05	0.214068	1.2e-05
CRR1117500	China	2	0.216085	0.783875	1e-05	1e-05	1e-05	1e-05
SRR31048301	Australia	2	1e-05	0.779518	0.177874	1e-05	0.042578	1e-05
SRR29734763	USA	2	0.042368	0.769142	0.044915	0.088125	0.05544	1e-05
SRR31048238	Australia	2	1e-05	0.768306	1e-05	1e-05	0.197273	0.034391
SRR31048344	Australia	2	0.048162	0.759336	0.021457	0.068189	0.102845	1e-05
SRR31048391	Australia	2	1e-05	0.759113	1e-05	1e-05	0.235294	0.005562
SRR29734703	USA	2	1e-05	0.756628	1e-05	1e-05	0.243332	1e-05
SRR29734779	USA	2	1e-05	0.735707	0.068601	1e-05	0.19566	1.1e-05
SRR29734673	USA	2	1e-05	0.726537	0.273423	1e-05	1e-05	1e-05
SRR31048365	Australia	2	1e-05	0.720512	1e-05	1e-05	0.270856	0.008602
CRR1117637	China	2	1e-05	0.718962	0.280998	1e-05	1e-05	1e-05
SRR29734707	USA	2	1e-05	0.714547	0.285413	1e-05	1e-05	1e-05
CRR1117607	China	2	1e-05	0.714082	0.285878	1e-05	1e-05	1e-05
CRR1117523	China	2	0.127089	0.712441	0.024513	0.072562	0.063386	1e-05
SRR29734784	USA	2	1e-05	0.710179	0.289781	1e-05	1e-05	1e-05
SRR31048351	Australia	2	1e-05	0.70681	0.29315	1e-05	1e-05	1e-05
SRR29734754	USA	2	1e-05	0.706399	0.283443	1e-05	0.010126	1.2e-05
CRR1117464	China	2	1e-05	0.706044	0.293916	1e-05	1e-05	1e-05
SRR29734722	USA	2	1e-05	0.700714	0.299246	1e-05	1e-05	1e-05
SRR29734674	USA	2	1e-05	0.697413	0.260079	0.019678	0.022811	1e-05
SRR29734701	USA	2	1e-05	0.695569	0.256873	1e-05	0.047528	1e-05
SRR31048341	Australia	2	1e-05	0.694893	0.292157	1e-05	0.012916	1.4e-05
SRR31048288	Australia	2	1e-05	0.69454	0.30542	1e-05	1e-05	1e-05
CRR1117628	China	2	1e-05	0.692985	0.306975	1e-05	1e-05	1e-05
CRR1117583	China	2	1e-05	0.691085	0.308875	1e-05	1e-05	1e-05
SRR31048406	Australia	2	1e-05	0.687918	0.312042	1e-05	1e-05	1e-05
CRR1117601	China	2	0.010467	0.686921	0.302581	1e-05	1e-05	1e-05
CRR1117643	China	2	1e-05	0.685785	0.314175	1e-05	1e-05	1e-05
SRR29734693	USA	2	1e-05	0.684777	0.315183	1e-05	1e-05	1e-05
SRR31048363	Australia	2	1e-05	0.6828	1e-05	1e-05	0.307308	0.009861
SRR29734749	USA	2	1e-05	0.678567	0.077087	1e-05	0.233338	0.010988
CRR1117472	China	2	0.276579	0.676835	0.044441	1e-05	1e-05	0.002125
SRR29734757	USA	2	1e-05	0.676822	0.323138	1e-05	1e-05	1e-05
CRR1117460	China	2	1e-05	0.675618	0.324342	1e-05	1e-05	1e-05
SRR31048350	Australia	2	1e-05	0.674008	0.274294	1e-05	0.051667	1e-05
SRR31048404	Australia	2	1e-05	0.672538	0.327422	1e-05	1e-05	1e-05
CRR1117585	China	2	0.280915	0.672117	0.046938	1e-05	1e-05	1e-05
CRR1117663	China	2	0.152094	0.657976	1e-05	1e-05	1e-05	0.1899
SRR31048184	Australia	2	0.279026	0.654098	1e-05	1e-05	0.064241	0.002614
SRR29734662	USA	2	0.215611	0.653734	1e-05	0.130626	1e-05	1e-05
SRR29734729	USA	2	1e-05	0.653646	0.054481	1e-05	0.29167	0.000182
SRR29734794	USA	2	0.090812	0.65236	0.055922	0.047933	0.152964	1e-05
CRR1117530	China	2	0.352243	0.647717	1e-05	1e-05	1e-05	1e-05
CRR1117495	China	2	0.352458	0.647502	1e-05	1e-05	1e-05	1e-05
CRR1117595	China	2	0.355054	0.644906	1e-05	1e-05	1e-05	1e-05
SRR29734798	USA	2	0.18159	0.64318	1e-05	1e-05	0.175198	1.3e-05
SRR31048324	Australia	2	1e-05	0.641637	1e-05	1e-05	1e-05	0.358323
CRR1117621	China	2	0.101482	0.638274	0.064179	0.04245	0.14446	0.009155
SRR29734766	USA	2	1e-05	0.638059	0.361901	1e-05	1e-05	1e-05
SRR31048193	Australia	2	1e-05	0.633505	1e-05	1e-05	1e-05	0.366455
CRR1117651	China	2	0.041674	0.633346	1e-05	0.026217	0.287431	0.011323
SRR29734667	USA	2	0.179366	0.627506	1e-05	0.176557	0.016543	1.7e-05
CRR1117605	China	2	0.029248	0.626426	0.204342	0.009208	0.130767	1e-05
SRR29734793	USA	2	1e-05	0.625961	1e-05	0.03395	0.340052	1.6e-05
SRR29734650	USA	2	0.328574	0.622605	1e-05	0.03985	0.008951	1e-05
CRR1117636	China	2	0.103573	0.622321	0.228	0.041242	1e-05	0.004854
SRR29734723	USA	2	0.378503	0.621449	1e-05	1e-05	1.8e-05	1e-05
CRR1117650	China	2	0.379017	0.620943	1e-05	1e-05	1e-05	1e-05
CRR1117606	China	2	0.22687	0.618188	1e-05	1e-05	0.144523	0.010399
CRR1117594	China	2	0.384764	0.615196	1e-05	1e-05	1e-05	1e-05
SRR29734759	USA	2	1e-05	0.613987	1e-05	0.385973	1e-05	1e-05
SRR29734682	USA	2	1e-05	0.613476	0.181727	0.106412	0.098365	1e-05
CRR1117626	China	2	1e-05	0.613037	1e-05	0.024693	0.362238	1.1e-05
SRR29734767	USA	2	0.195982	0.61211	1e-05	0.165839	1e-05	0.026049
SRR29734713	USA	2	1e-05	0.611565	1e-05	1e-05	0.388395	1e-05
SRR31048331	Australia	2	1e-05	0.606515	1e-05	1e-05	1e-05	0.393445
CRR1117639	China	2	1e-05	0.605777	1e-05	0.394183	1e-05	1e-05
CRR1117675	China	2	0.10453	0.605513	0.258951	1e-05	1e-05	0.030987
CRR1117638	China	2	1e-05	0.604543	1e-05	0.395417	1e-05	1e-05
SRR29734777	USA	2	0.074008	0.602458	0.020092	0.180515	0.122916	1e-05
SRR29734733	USA	2	1e-05	0.601543	1e-05	1e-05	0.398417	1e-05
CRR1117587	China	2	0.400187	0.599773	1e-05	1e-05	1e-05	1e-05
SRR31048356	Australia	2	1e-05	0.599633	1e-05	1e-05	1e-05	0.400327
SRR29734773	USA	2	0.393927	0.596951	1e-05	0.009092	1e-05	1e-05
SRR29734676	USA	2	1e-05	0.594578	1e-05	0.405382	1e-05	1e-05
CRR1117480	China	2	0.083613	0.590352	0.025702	0.181687	0.118637	1e-05
SRR31048334	Australia	2	1e-05	0.589865	1e-05	1e-05	1e-05	0.410095
CRR1117624	China	2	1e-05	0.589257	1e-05	1e-05	0.410703	1e-05
SRR29734748	USA	2	1e-05	0.588198	1e-05	0.411759	1e-05	1.3e-05
CRR1117654	China	2	1e-05	0.58533	1e-05	1e-05	0.377712	0.036928
SRR29734681	USA	2	0.076551	0.584264	1e-05	1e-05	0.333599	0.005567
SRR29734709	USA	2	1e-05	0.583778	1e-05	0.416182	1e-05	1e-05
SRR31048373	Australia	2	0.010354	0.578075	0.05275	0.250211	0.091257	0.017354
SRR29734661	USA	2	0.133075	0.576096	1e-05	0.27155	1e-05	0.019259
SRR31048272	Australia	2	0.402937	0.574126	1e-05	0.022905	1e-05	1.2e-05
SRR29734751	USA	2	1e-05	0.573172	0.170263	1e-05	0.209703	0.046842
CRR1117671	China	2	0.24037	0.572101	1e-05	1e-05	1e-05	0.187498
CRR1117470	China	2	0.23052	0.568326	1e-05	1e-05	0.197061	0.004073
SRR29734717	USA	2	1e-05	0.567208	1e-05	0.432752	1e-05	1e-05
SRR29734752	USA	2	0.204949	0.566269	1e-05	1e-05	0.228752	1e-05
SRR29734776	USA	2	0.225203	0.558788	1e-05	1e-05	0.215977	1.2e-05
SRR29734787	USA	2	1e-05	0.552719	1e-05	0.402896	1e-05	0.044354
SRR31048278	Australia	2	1e-05	0.548445	1e-05	1e-05	0.394304	0.05722
SRR31048190	Australia	2	1e-05	0.544119	1e-05	1e-05	1e-05	0.45584
SRR31048335	Australia	2	1e-05	0.542521	1e-05	1e-05	1e-05	0.457439
SRR31048281	Australia	2	1.6e-05	0.54159	1e-05	1e-05	0.408875	0.049499
CRR1117664	China	2	0.199496	0.540577	1e-05	1e-05	1e-05	0.259897
CRR1117580	China	2	0.242396	0.539909	1e-05	1e-05	1e-05	0.217665
CRR1117477	China	2	1e-05	0.539402	1e-05	1e-05	1e-05	0.460558
CRR1117619	China	2	1e-05	0.53792	1e-05	1e-05	0.462033	1.6e-05
SRR31048270	Australia	2	0.333616	0.53488	1e-05	1e-05	0.104913	0.026571
CRR1117668	China	2	0.229032	0.529813	1e-05	1e-05	1e-05	0.241125
SRR31048221	Australia	2	1.4e-05	0.529477	0.195414	1e-05	0.214616	0.060469
CRR1117579	China	2	0.181363	0.527674	0.290933	1e-05	1e-05	1e-05
SRR31048210	Australia	2	0.200712	0.527656	1e-05	1e-05	0.227506	0.044105
CRR1117468	China	2	1e-05	0.527095	1e-05	1e-05	1e-05	0.472865
SRR29734780	USA	2	0.473467	0.526493	1e-05	1e-05	1e-05	1e-05
SRR31048405	Australia	2	0.242827	0.52629	1e-05	1e-05	0.222128	0.008736
CRR1117615	China	2	1e-05	0.521553	1e-05	1e-05	0.455167	0.02325
SRR31048378	Australia	2	0.432925	0.521417	1e-05	1e-05	0.045628	1e-05
CRR1117661	China	2	0.252283	0.520571	1e-05	1e-05	1e-05	0.227116
SRR31048205	Australia	2	1e-05	0.515137	1e-05	1e-05	1e-05	0.484823
CRR1117670	China	2	0.192541	0.510697	1e-05	1e-05	1e-05	0.296731
SRR29734670	USA	2	0.029799	0.507648	1e-05	0.115144	0.337333	0.010066
SRR31048291	Australia	2	1e-05	0.507368	0.015791	1e-05	1.7e-05	0.476804
SRR31048282	Australia	2	1e-05	0.505382	0.018646	0.184965	0.290987	1e-05
SRR29734719	USA	2	1e-05	0.504514	0.109671	0.032565	0.331301	0.021939
CRR1117662	China	2	0.273651	0.504367	1e-05	1e-05	1e-05	0.221952
CRR1117614	China	2	0.136315	0.504147	0.316589	0.042598	1e-05	0.000342
CRR1117669	China	2	0.279595	0.503125	1e-05	1e-05	1e-05	0.217251
CRR1117612	China	2	0.276493	0.498487	0.063916	0.119296	1e-05	0.041798
CRR1117656	China	2	0.136992	0.496063	0.365881	1e-05	1e-05	0.001045
SRR29734750	USA	2	0.018129	0.477429	0.242212	1e-05	0.230587	0.031633
CRR1117627	China	2	1e-05	0.475115	0.473631	0.004372	0.046862	1e-05
SRR29734660	USA	2	1e-05	0.470913	0.430398	1e-05	0.098659	1e-05
SRR29734724	USA	2	0.057845	0.467204	0.04078	0.02878	0.405381	1e-05
CRR1117665	China	2	0.239077	0.466888	1e-05	1e-05	1e-05	0.294005
CRR1117549	China	2	0.034536	0.464709	0.230649	0.184401	0.047021	0.038683
SRR31048337	Australia	2	1e-05	0.440807	0.27167	1e-05	0.22059	0.066914
CRR1117588	China	2	0.230637	0.436963	1e-05	1e-05	0.074166	0.258213
SRR31048192	Australia	2	1e-05	0.417919	0.089118	0.21008	0.282863	1e-05
CRR1117602	China	2	1e-05	0.403987	0.007932	0.312743	0.275141	0.000187
CRR1117633	China	2	0.282742	0.401042	0.222114	0.076445	1e-05	0.017647
SRR29734686	USA	2	1e-05	0.400923	0.199795	0.207113	0.19215	1e-05
CRR1117667	China	2	0.307561	0.396088	1e-05	1e-05	1e-05	0.296321
CRR1117625	China	2	0.029779	0.39084	1e-05	0.242246	0.337116	1e-05
SRR29734644	USA	2	0.235691	0.38908	1e-05	0.089192	0.286017	1e-05
SRR29734647	USA	2	1e-05	0.384491	1.7e-05	0.319512	0.28609	0.009881
SRR29734796	USA	2	0.01936	0.375757	1e-05	0.250967	0.353896	1e-05
SRR29734734	USA	2	0.358617	0.372765	1e-05	0.219553	0.049045	1e-05
CRR1117642	China	2	0.126459	0.361732	1e-05	0.302027	0.209761	1.1e-05
SRR29734728	USA	2	0.019387	0.343729	0.030683	0.281695	0.324496	1e-05
CRR1117475	China	2	0.057647	0.305559	0.229815	1e-05	0.218397	0.188572
SRR31048258	Australia	2	0.172633	0.299192	0.080143	0.234348	0.213675	1e-05
SRR29734690	USA	2	0.242459	0.253186	0.077734	0.25204	0.174571	1e-05
CRR1117536	China	3	1e-05	1e-05	0.99995	1e-05	1e-05	1e-05
CRR1117560	China	3	1e-05	1e-05	0.99995	1e-05	1e-05	1e-05
CRR1117681	China	3	1e-05	1e-05	0.99995	1e-05	1e-05	1e-05
SRR29734785	USA	3	1e-05	1e-05	0.99965	0.00031	1e-05	1e-05
CRR1117524	China	3	1e-05	1e-05	0.992153	0.007807	1e-05	1e-05
CRR1117498	China	3	1e-05	1e-05	0.977235	0.022722	1.3e-05	1e-05
SRR29734652	USA	3	1e-05	0.098766	0.901194	1e-05	1e-05	1e-05
CRR1117493	China	3	1e-05	0.015574	0.86301	0.077351	0.044045	1e-05
CRR1117676	China	3	0.295037	1e-05	0.704923	1e-05	1e-05	1e-05
CRR1117479	China	3	0.29549	1e-05	0.704468	1e-05	1e-05	1.2e-05
CRR1117546	China	3	0.295739	1e-05	0.704221	1e-05	1e-05	1e-05
CRR1117679	China	3	0.295974	1e-05	0.703986	1e-05	1e-05	1e-05
CRR1117577	China	3	0.299112	1e-05	0.700848	1e-05	1e-05	1e-05
CRR1117573	China	3	0.300554	1e-05	0.699406	1e-05	1e-05	1e-05
CRR1117644	China	3	1e-05	0.126272	0.689763	0.076897	0.107048	1e-05
CRR1117490	China	3	1e-05	0.112427	0.687676	0.103466	0.096411	1e-05
SRR31048295	Australia	3	1e-05	1e-05	0.683029	0.164533	0.152408	1e-05
CRR1117545	China	3	0.247244	1e-05	0.674684	0.040816	0.037236	1e-05
CRR1117542	China	3	0.351388	1e-05	0.648572	1e-05	1e-05	1e-05
CRR1117522	China	3	0.296478	0.059582	0.64391	1e-05	1e-05	1e-05
SRR29734704	USA	3	0.288175	0.015863	0.639341	1e-05	0.056602	1e-05
CRR1117554	China	3	0.288639	0.048286	0.635277	1e-05	0.027777	1e-05
CRR1117556	China	3	0.295302	0.022355	0.630788	1e-05	0.051535	1e-05
CRR1117513	China	3	0.332574	0.04234	0.625056	1e-05	1e-05	1e-05
CRR1117516	China	3	0.330043	0.046324	0.623603	1e-05	1e-05	1e-05
CRR1117510	China	3	0.329005	0.049153	0.621812	1e-05	1e-05	1e-05
CRR1117518	China	3	0.378682	1e-05	0.621278	1e-05	1e-05	1e-05
CRR1117635	China	3	0.379073	1e-05	0.620887	1e-05	1e-05	1e-05
CRR1117511	China	3	0.381402	1e-05	0.618558	1e-05	1e-05	1e-05
SRR31048401	Australia	3	0.382692	1e-05	0.617264	1e-05	1e-05	1.4e-05
CRR1117666	China	3	0.24227	0.02476	0.613973	0.068998	0.049989	1e-05
CRR1117512	China	3	0.386666	1e-05	0.613294	1e-05	1e-05	1e-05
CRR1117548	China	3	0.320695	0.069522	0.609753	1e-05	1e-05	1e-05
CRR1117499	China	3	0.390693	1e-05	0.609267	1e-05	1e-05	1e-05
CRR1117520	China	3	0.392025	1e-05	0.607935	1e-05	1e-05	1e-05
CRR1117491	China	3	0.319507	0.072781	0.607682	1e-05	1e-05	1e-05
CRR1117461	China	3	0.395587	1e-05	0.604373	1e-05	1e-05	1e-05
CRR1117521	China	3	0.396888	1e-05	0.603072	1e-05	1e-05	1e-05
CRR1117541	China	3	0.398088	1e-05	0.601872	1e-05	1e-05	1e-05
SRR31048212	Australia	3	1e-05	0.014699	0.579668	0.184348	0.221265	1e-05
CRR1117538	China	3	0.32616	0.087123	0.575727	0.004687	1e-05	0.006292
CRR1117537	China	3	0.034241	0.033102	0.575326	0.074987	0.282334	1e-05
CRR1117519	China	3	0.425973	1e-05	0.573987	1e-05	1e-05	1e-05
CRR1117497	China	3	0.320617	1e-05	0.569325	0.110029	1e-05	1e-05
CRR1117515	China	3	0.324316	1e-05	0.566625	0.109024	1e-05	1.4e-05
SRR31048202	Australia	3	1e-05	1e-05	0.561826	0.244836	0.193308	1e-05
CRR1117467	China	3	0.320865	1e-05	0.560593	0.107775	1e-05	0.010746
SRR31048225	Australia	3	1e-05	1e-05	0.549844	0.066455	0.344138	0.039543
CRR1117543	China	3	0.335645	1e-05	0.543945	0.102324	1e-05	0.018067
SRR31048217	Australia	3	0.088649	1e-05	0.543546	0.051884	0.315901	1e-05
CRR1117557	China	3	0.300674	0.00576	0.541018	0.091199	0.061339	1e-05
CRR1117648	China	3	0.334921	1e-05	0.540974	0.103044	1e-05	0.02104
CRR1117657	China	3	0.093493	0.016367	0.535792	0.052297	0.302041	1e-05
SRR31048200	Australia	3	1e-05	1e-05	0.533296	0.28839	0.178284	1e-05
SRR31048346	Australia	3	1e-05	1e-05	0.527281	0.443033	0.029657	1e-05
SRR31048309	Australia	3	1e-05	1e-05	0.513513	0.437188	0.049268	1e-05
CRR1117528	China	3	0.479105	1e-05	0.513123	1e-05	1e-05	0.007742
CRR1117555	China	3	0.477316	1e-05	0.509951	0.001644	1e-05	0.01107
SRR29734726	USA	3	1e-05	0.125473	0.507376	0.139446	0.199277	0.028418
CRR1117539	China	3	0.493704	1e-05	0.506256	1e-05	1e-05	1e-05
SRR31048316	Australia	3	1e-05	1e-05	0.503699	0.359152	0.137118	1e-05
SRR31048317	Australia	3	1e-05	1e-05	0.496427	0.434635	0.068908	1e-05
SRR29734700	USA	3	1e-05	1e-05	0.490048	0.378083	0.131839	1e-05
CRR1117496	China	3	0.266829	1.1e-05	0.48715	0.196001	0.049999	1e-05
SRR31048203	Australia	3	1e-05	1e-05	0.48338	0.355733	0.160856	1e-05
SRR31048300	Australia	3	0.416623	0.080043	0.481569	0.010072	1e-05	0.011683
CRR1117466	China	3	1e-05	0.012698	0.480842	0.343143	0.163297	1e-05
SRR29734688	USA	3	1e-05	0.352379	0.459318	1e-05	0.188273	1e-05
SRR31048286	Australia	3	1e-05	0.442936	0.453305	1e-05	0.103729	1e-05
CRR1117641	China	3	0.067307	0.3557	0.452351	0.013286	0.109515	0.00184
CRR1117517	China	3	0.366888	1e-05	0.445562	0.152039	0.014178	0.021324
CRR1117590	China	3	0.381695	1e-05	0.437542	0.144697	0.036046	1e-05
CRR1117504	China	3	0.193468	0.366102	0.435749	1e-05	1e-05	0.004661
SRR31048218	Australia	3	0.066846	0.071814	0.415364	0.043388	0.402578	1e-05
SRR31048277	Australia	3	1e-05	1e-05	0.413402	0.407511	0.179057	1e-05
CRR1117487	China	3	1e-05	0.037451	0.408732	0.377221	0.176576	1e-05
SRR29734671	USA	3	1e-05	0.009974	0.406021	0.396886	0.187099	1e-05
CRR1117609	China	3	1e-05	0.0454	0.398312	0.252338	0.30393	1e-05
CRR1117550	China	3	0.161102	0.040032	0.390841	0.091653	0.316362	1e-05
SRR29734641	USA	3	1e-05	0.099031	0.388329	0.268367	0.244254	1e-05
SRR29734687	USA	3	0.088857	0.154269	0.366308	0.024538	0.366018	1e-05
SRR31048380	Australia	3	0.296387	1e-05	0.363516	0.19565	0.144427	1e-05
SRR31048379	Australia	3	0.296554	1e-05	0.363279	0.194771	0.145376	1e-05
SRR31048358	Australia	3	0.297093	1e-05	0.363077	0.194635	0.145176	1e-05
SRR31048361	Australia	3	0.297062	1e-05	0.362861	0.195089	0.144968	1e-05
SRR31048377	Australia	3	0.298146	1e-05	0.362651	0.195216	0.143968	1e-05
CRR1117481	China	3	0.308372	0.014126	0.35761	0.179465	0.140417	1e-05
CRR1117611	China	3	0.295913	0.00497	0.354086	0.231558	0.113463	1e-05
CRR1117576	China	3	0.304961	0.044783	0.352795	0.010784	0.286668	1e-05
SRR31048382	Australia	4	0.008903	0.033552	1e-05	0.901323	1e-05	0.056201
SRR31048370	Australia	4	0.008394	0.034138	1e-05	0.899766	1e-05	0.057682
SRR31048345	Australia	4	1e-05	0.073594	1e-05	0.881718	1e-05	0.044658
SRR29734761	USA	4	1e-05	0.015079	1e-05	0.878453	1e-05	0.106438
SRR31048371	Australia	4	1e-05	0.078787	1e-05	0.874379	1e-05	0.046804
SRR31048287	Australia	4	1e-05	0.081476	1e-05	0.869954	1e-05	0.04854
SRR29734712	USA	4	1e-05	1e-05	0.12598	0.86973	1e-05	0.004259
SRR31048268	Australia	4	1e-05	1e-05	1e-05	0.864787	1e-05	0.135173
SRR29734742	USA	4	1e-05	1e-05	0.121069	0.857148	1e-05	0.021754
SRR29734702	USA	4	1e-05	0.063222	0.082514	0.854234	1e-05	1e-05
SRR31048269	Australia	4	1e-05	1e-05	0.120043	0.854123	1e-05	0.025803
SRR31048325	Australia	4	1e-05	1e-05	0.125059	0.852818	1e-05	0.022092
SRR29734663	USA	4	1e-05	0.051029	0.087163	0.849573	1e-05	0.012215
CRR1117640	China	4	1e-05	0.086194	0.06771	0.846067	1e-05	1e-05
SRR31048320	Australia	4	1e-05	1e-05	0.117593	0.845431	1e-05	0.036945
SRR31048197	Australia	4	1e-05	1e-05	0.167432	0.832528	1e-05	1e-05
SRR31048336	Australia	4	1e-05	1e-05	0.132827	0.831569	0.008619	0.026965
SRR31048250	Australia	4	1e-05	1e-05	0.177177	0.818768	1e-05	0.004024
SRR31048366	Australia	4	1e-05	1e-05	0.18669	0.811395	1e-05	0.001885
SRR29734669	USA	4	0.015853	0.06948	0.047972	0.8102	1e-05	0.056486
SRR29734744	USA	4	1e-05	0.182959	1e-05	0.808034	0.008977	1e-05
SRR29734725	USA	4	1e-05	1e-05	0.192965	0.806995	1e-05	1e-05
SRR29734727	USA	4	1e-05	0.140878	0.055238	0.803853	1e-05	1e-05
SRR31048209	Australia	4	1e-05	0.069168	0.014846	0.803255	1e-05	0.112712
SRR29734695	USA	4	1e-05	1e-05	0.19946	0.798737	1e-05	0.001773
SRR29734691	USA	4	1e-05	0.075886	0.136871	0.755261	1e-05	0.031962
SRR29734721	USA	4	1e-05	0.276401	1e-05	0.723559	1e-05	1e-05
SRR29734756	USA	4	1e-05	0.28056	1e-05	0.7194	1e-05	1e-05
SRR31048303	Australia	4	1e-05	1e-05	1e-05	0.678596	1e-05	0.321364
SRR31048367	Australia	4	1e-05	1.8e-05	1e-05	0.678222	1e-05	0.321731
SRR31048289	Australia	4	1e-05	1e-05	1e-05	0.677999	1e-05	0.321961
SRR31048383	Australia	4	1e-05	1e-05	1e-05	0.677532	1e-05	0.322428
SRR31048275	Australia	4	1e-05	1.9e-05	1e-05	0.677097	1e-05	0.322855
SRR31048274	Australia	4	1e-05	1e-05	1e-05	0.676412	1e-05	0.323548
SRR31048339	Australia	4	1e-05	1e-05	1e-05	0.672596	1e-05	0.327364
SRR31048372	Australia	4	0.026631	1e-05	0.080334	0.664017	0.106477	0.12253
SRR31048259	Australia	4	0.199142	0.031026	1e-05	0.650225	1e-05	0.119586
CRR1117540	China	4	1e-05	0.002035	0.141785	0.629122	0.202729	0.024319
SRR29734684	USA	4	1e-05	0.013056	0.218656	0.617076	0.151191	1e-05
CRR1117561	China	4	1e-05	0.244096	0.085937	0.608439	0.061507	1e-05
SRR31048343	Australia	4	1e-05	1e-05	0.073587	0.570534	0.031473	0.324387
SRR29734685	USA	4	1e-05	0.070948	0.042612	0.567346	0.319064	2e-05
SRR31048352	Australia	4	0.055289	1e-05	0.335328	0.551958	0.057405	1e-05
SRR31048280	Australia	4	0.056847	1e-05	0.334566	0.54918	0.059387	1e-05
SRR31048226	Australia	4	0.2214	1e-05	1e-05	0.546383	1e-05	0.232187
SRR29734760	USA	4	1e-05	0.014007	0.255011	0.546312	0.18465	1e-05
SRR31048374	Australia	4	0.301551	1e-05	1e-05	0.54608	1e-05	0.152339
CRR1117564	China	4	0.101181	0.157172	0.188028	0.54378	1e-05	0.00983
SRR29734642	USA	4	0.291048	0.072012	0.029335	0.543629	0.063966	1e-05
SRR31048347	Australia	4	0.301286	1e-05	1e-05	0.54288	1e-05	0.155805
SRR29734710	USA	4	0.046042	0.021052	0.326775	0.539322	0.066799	1e-05
SRR29734736	USA	4	0.2255	0.095599	0.043993	0.539292	0.063829	0.031788
SRR29734735	USA	4	1e-05	0.048244	0.24456	0.52534	0.181837	1e-05
SRR31048323	Australia	4	0.023211	0.013384	0.288668	0.52246	0.107365	0.044913
SRR31048285	Australia	4	0.169519	0.094255	0.052837	0.519163	0.087978	0.076248
SRR31048354	Australia	4	0.415998	1e-05	1e-05	0.515849	1e-05	0.068123
SRR31048234	Australia	4	1e-05	1e-05	0.439379	0.499612	0.060979	1e-05
SRR31048357	Australia	4	1e-05	1e-05	0.021952	0.490615	1.1e-05	0.487402
SRR29734762	USA	4	0.407771	0.00187	1e-05	0.482164	1e-05	0.108174
SRR31048294	Australia	4	0.340438	1e-05	1e-05	0.47831	1e-05	0.181222
SRR31048368	Australia	4	0.378898	1e-05	1e-05	0.473051	1e-05	0.148021
SRR29734683	USA	4	0.415414	0.041834	0.081323	0.46141	1e-05	1e-05
SRR31048242	Australia	4	0.006137	0.00303	0.253752	0.443316	0.293755	1e-05
SRR31048214	Australia	4	0.006781	0.069916	0.150696	0.437569	0.293552	0.041486
SRR29734738	USA	4	1e-05	0.0175	0.245901	0.435308	0.30127	1e-05
SRR31048207	Australia	4	0.044878	1e-05	0.023158	0.432761	0.163267	0.335925
SRR31048306	Australia	4	0.008667	0.081827	0.148	0.430273	0.286199	0.045034
SRR31048187	Australia	4	0.066413	0.117829	0.124939	0.428756	0.217404	0.04466
SRR31048360	Australia	4	0.001016	0.016804	0.165281	0.426003	0.144083	0.246813
CRR1117610	China	4	0.134664	0.186341	0.086402	0.41291	0.179674	1e-05
SRR31048340	Australia	4	0.071386	0.037557	0.219573	0.336092	0.332442	0.002949
SRR31048407	Australia	4	0.292951	1e-05	0.184864	0.313409	0.208756	1e-05
CRR1117508	China	5	1e-05	1e-05	1e-05	1e-05	0.99995	1e-05
SRR31048403	Australia	5	1e-05	1e-05	1e-05	1e-05	0.99995	1e-05
SRR29734651	USA	5	1.1e-05	1e-05	1e-05	1e-05	0.999945	1.4e-05
SRR29734768	USA	5	1e-05	1e-05	1e-05	1e-05	0.98825	0.01171
SRR29734672	USA	5	1e-05	1e-05	1e-05	1e-05	0.969562	0.030398
SRR29734772	USA	5	1e-05	1e-05	1e-05	1e-05	0.963758	0.036202
SRR31048328	Australia	5	1e-05	1e-05	1e-05	1e-05	0.941004	0.058956
SRR31048385	Australia	5	1e-05	1e-05	1e-05	1e-05	0.904795	0.095165
CRR1117630	China	5	1e-05	1e-05	1e-05	1e-05	0.903695	0.096265
SRR31048292	Australia	5	1.7e-05	1e-05	1e-05	1e-05	0.900727	0.099225
SRR29734655	USA	5	0.065521	0.049951	0.081303	0.052671	0.750544	1e-05
SRR29734731	USA	5	0.102253	0.083922	0.078485	0.002453	0.732877	1e-05
SRR29734789	USA	5	0.14355	0.049372	0.017647	0.092122	0.697298	1e-05
SRR29734747	USA	5	1e-05	0.008941	0.179511	0.040942	0.681323	0.089272
SRR31048222	Australia	5	0.24564	0.022163	0.0702	1e-05	0.661977	1e-05
SRR31048239	Australia	5	0.245264	0.022842	0.07013	1e-05	0.66174	1.3e-05
SRR29734643	USA	5	0.216474	0.094987	0.057764	1e-05	0.630756	1e-05
SRR29734658	USA	5	0.251992	0.056304	0.072702	1e-05	0.618982	1e-05
SRR31048263	Australia	5	0.253545	0.034058	0.101944	1e-05	0.610432	1e-05
SRR29734698	USA	5	0.292732	0.054603	0.044302	1e-05	0.608342	1e-05
SRR31048255	Australia	5	0.266913	0.035711	0.083506	0.008157	0.605702	1e-05
SRR31048231	Australia	5	0.260583	0.050247	0.085107	1e-05	0.604043	1e-05
SRR29734638	USA	5	0.124526	0.111424	0.109251	0.052459	0.602329	1e-05
SRR29734649	USA	5	0.284922	0.072311	0.045659	1e-05	0.597088	1e-05
SRR31048315	Australia	5	0.309873	0.040753	0.056232	1e-05	0.593123	1e-05
SRR29734730	USA	5	1e-05	0.08279	0.296251	1e-05	0.590964	0.029976
CRR1117525	China	5	0.240099	0.078099	0.094046	1e-05	0.587736	1e-05
SRR29734708	USA	5	1e-05	0.220653	1e-05	0.167961	0.585661	0.025705
SRR29734783	USA	5	0.262854	0.073627	0.07188	0.013499	0.57813	1e-05
SRR29734656	USA	5	0.305866	0.064996	0.059736	1e-05	0.569382	1e-05
SRR31048375	Australia	5	1e-05	1e-05	0.295107	0.147236	0.557624	1.3e-05
SRR29734689	USA	5	0.114584	0.138649	0.138584	0.056351	0.551822	1e-05
SRR31048251	Australia	5	0.288103	0.040503	0.092336	0.03465	0.544398	1e-05
CRR1117562	China	5	0.165218	1e-05	0.150098	0.049153	0.542585	0.092936
CRR1117531	China	5	0.165277	0.00324	0.149009	0.048783	0.540407	0.093283
SRR29734758	USA	5	1e-05	1.1e-05	0.024927	0.414463	0.532795	0.027793
SRR29734664	USA	5	0.065866	0.280891	0.034668	0.044191	0.527813	0.046571
SRR29734739	USA	5	1e-05	0.018049	0.038796	0.347885	0.521297	0.073964
SRR31048307	Australia	5	0.121955	1e-05	0.197678	0.161349	0.518998	1e-05
SRR31048253	Australia	5	0.013614	0.020829	0.053854	0.141244	0.508226	0.262233
SRR31048310	Australia	5	0.12968	1e-05	0.200122	0.16203	0.508148	1e-05
SRR29734765	USA	5	1e-05	1e-05	0.01391	0.478666	0.507394	1e-05
SRR29734746	USA	5	0.134639	0.081906	0.193863	0.086188	0.503394	1e-05
SRR31048386	Australia	5	0.230465	0.010115	1e-05	0.069815	0.501528	0.188068
SRR31048376	Australia	5	0.301092	1e-05	0.007065	0.152124	0.49902	0.040689
SRR29734764	USA	5	0.373069	0.130075	1e-05	1e-05	0.496826	1e-05
CRR1117645	China	5	1e-05	1e-05	0.032043	0.471843	0.496083	1e-05
SRR31048402	Australia	5	0.334862	0.034686	0.095497	0.040227	0.494717	1e-05
CRR1117634	China	5	1e-05	1e-05	0.045154	0.394313	0.494236	0.066277
SRR31048299	Australia	5	1e-05	1e-05	0.024691	0.484155	0.491124	1e-05
SRR31048369	Australia	5	1e-05	1e-05	0.024608	0.48433	0.491032	1e-05
SRR29734732	USA	5	0.083644	0.325261	0.10155	1e-05	0.489525	1e-05
SRR31048235	Australia	5	0.098275	1e-05	0.054547	0.22742	0.489468	0.13028
SRR31048330	Australia	5	0.055388	1e-05	0.327953	0.1161	0.488445	0.012104
SRR29734770	USA	5	0.085435	0.324884	0.10203	1e-05	0.487631	1e-05
SRR31048220	Australia	5	0.35392	0.036945	0.094354	0.030356	0.484415	1e-05
SRR31048296	Australia	5	1e-05	0.005772	0.045022	0.346953	0.483604	0.118638
SRR29734769	USA	5	0.236232	0.031577	0.078478	0.170602	0.4831	1e-05
CRR1117478	China	5	0.361286	0.027239	0.095267	0.043759	0.472439	1e-05
SRR29734653	USA	5	0.436387	1e-05	1e-05	1e-05	0.472157	0.091426
SRR31048265	Australia	5	0.370541	0.020141	0.093182	0.048544	0.467582	1e-05
SRR29734715	USA	5	0.044252	0.079571	0.348123	0.065731	0.462312	1e-05
SRR29734659	USA	5	0.089045	0.064969	0.376577	0.011209	0.45819	1e-05
CRR1117473	China	5	0.333195	1e-05	0.195905	0.003977	0.452108	0.014805
SRR31048390	Australia	5	0.054574	0.068364	0.351392	0.074836	0.450824	1e-05
CRR1117618	China	5	0.330868	0.004824	0.194511	0.006419	0.44343	0.019947
SRR31048204	Australia	5	1e-05	1e-05	0.082048	0.298089	0.439911	0.179932
SRR29734790	USA	5	0.369131	1e-05	1e-05	0.192078	0.438761	1e-05
SRR29734791	USA	5	0.375579	1e-05	1e-05	0.185918	0.438473	1e-05
SRR31048256	Australia	5	1e-05	0.420024	0.025048	0.082048	0.422681	0.05019
CRR1117678	China	5	0.174589	0.019734	0.24512	0.138031	0.422517	1e-05
SRR31048229	Australia	5	0.349377	0.022446	0.048194	0.172703	0.40727	1e-05
SRR29734665	USA	5	0.105185	0.158213	0.323107	0.009144	0.40434	1e-05
SRR29734797	USA	5	1e-05	0.049875	1.1e-05	0.30096	0.400985	0.248159
CRR1117566	China	5	0.10718	0.033378	0.383137	0.077422	0.398874	1e-05
SRR29734680	USA	5	0.060329	0.317357	1e-05	0.239866	0.382428	1e-05
SRR29734640	USA	5	0.09143	0.272605	0.068121	0.221602	0.346232	1e-05
SRR29734714	USA	5	0.020557	0.325443	0.032577	0.287884	0.333528	1e-05
SRR31048232	Australia	6	1e-05	1e-05	1e-05	1e-05	1e-05	0.99995
SRR31048298	Australia	6	1e-05	1e-05	1e-05	1e-05	1e-05	0.99995
SRR31048332	Australia	6	1e-05	1e-05	1e-05	1e-05	1e-05	0.99995
SRR31048387	Australia	6	1e-05	1e-05	1e-05	1e-05	1e-05	0.99995
SRR31048392	Australia	6	1e-05	1e-05	1e-05	1e-05	1e-05	0.99995
CRR1117616	China	6	1e-05	1e-05	1e-05	1e-05	1.1e-05	0.999949
SRR31048196	Australia	6	1e-05	1e-05	1e-05	1e-05	1.1e-05	0.999949
SRR31048262	Australia	6	1e-05	1e-05	1e-05	1e-05	1.1e-05	0.999949
SRR29734645	USA	6	1e-05	1e-05	1e-05	1e-05	1.2e-05	0.999948
SRR31048198	Australia	6	1e-05	1e-05	1e-05	1e-05	1.2e-05	0.999948
SRR31048384	Australia	6	1e-05	1e-05	1e-05	1e-05	1.2e-05	0.999948
SRR31048191	Australia	6	1e-05	1e-05	1e-05	1e-05	1.4e-05	0.999946
SRR31048362	Australia	6	1e-05	1e-05	1e-05	1e-05	1.6e-05	0.999944
SRR31048219	Australia	6	1e-05	1e-05	1e-05	1e-05	1.8e-05	0.999942
SRR31048279	Australia	6	1e-05	1e-05	1e-05	1e-05	1.9e-05	0.999941
CRR1117469	China	6	1e-05	1.6e-05	1.6e-05	1e-05	1e-05	0.999939
SRR31048195	Australia	6	1e-05	1.7e-05	1e-05	1e-05	1.5e-05	0.999938
CRR1117660	China	6	1e-05	2e-05	1.5e-05	1e-05	1e-05	0.999935
SRR31048394	Australia	6	1e-05	1e-05	0.062316	1e-05	1e-05	0.937644
SRR31048393	Australia	6	1e-05	1e-05	0.084262	0.109702	1.8e-05	0.805998
SRR31048395	Australia	6	1e-05	0.185954	0.051617	1e-05	1e-05	0.762399
SRR31048327	Australia	6	1e-05	0.281107	1e-05	1e-05	1e-05	0.718853
SRR31048342	Australia	6	1e-05	0.282317	1e-05	1e-05	1e-05	0.717643
SRR31048399	Australia	6	1e-05	0.311887	1e-05	1e-05	1.2e-05	0.688072
SRR31048349	Australia	6	1e-05	1e-05	1e-05	0.142967	0.177623	0.67938
SRR31048302	Australia	6	1e-05	0.023833	0.092111	0.173902	0.09841	0.611734
SRR31048293	Australia	6	1e-05	1e-05	0.076725	0.152295	0.205011	0.565949
SRR31048398	Australia	6	1e-05	0.438674	1e-05	1e-05	1.8e-05	0.561278
SRR31048297	Australia	6	0.096714	0.011383	0.043861	0.102621	0.184714	0.560708
SRR31048273	Australia	6	0.021973	0.031761	0.077114	0.093404	0.247399	0.528349
SRR31048188	Australia	6	1e-05	0.464465	0.028166	1e-05	1e-05	0.507339
SRR31048329	Australia	6	1e-05	0.496892	1e-05	1e-05	1e-05	0.503068
SRR31048201	Australia	6	1e-05	1e-05	0.044386	0.436836	0.020663	0.498096
SRR31048400	Australia	6	1e-05	0.419055	0.090143	1e-05	1.1e-05	0.490772
CRR1117600	China	6	0.053044	0.281139	0.165636	0.010368	1e-05	0.489803
SRR31048208	Australia	6	1e-05	1e-05	0.264374	0.229912	0.020036	0.485658
SRR31048199	Australia	6	1e-05	0.412006	0.005838	1e-05	0.100912	0.481223
SRR31048271	Australia	6	0.071709	0.323644	1e-05	1e-05	0.124748	0.47988
SRR31048326	Australia	6	1e-05	0.326841	0.196891	1e-05	1e-05	0.476238
SRR31048348	Australia	6	0.050802	0.029627	1e-05	0.254417	0.19127	0.473874
SRR31048389	Australia	6	1e-05	0.338835	0.189408	1e-05	1e-05	0.471728
SRR31048397	Australia	6	1e-05	0.351354	0.17899	1e-05	1e-05	0.469626
CRR1117659	China	6	0.030861	0.40147	0.102151	1e-05	1e-05	0.465498
CRR1117677	China	6	0.226011	0.317296	1e-05	1e-05	1e-05	0.456663
SRR31048333	Australia	6	1e-05	0.381056	0.017172	1e-05	0.145687	0.456066
SRR31048338	Australia	6	1e-05	1e-05	1e-05	0.237037	0.311067	0.451866
SRR31048194	Australia	6	1e-05	0.433885	0.119601	1e-05	1e-05	0.446483
SRR31048388	Australia	6	1e-05	1e-05	1e-05	0.260245	0.298178	0.441547
CRR1117646	China	6	1e-05	0.008995	1e-05	0.264653	0.307243	0.419088

## Sheet: TableS2
Table S2a
Genotypic	FW-CHN	FW-USA	FW-AUS	FW	FLen	FWid	FThck	StLen	StWid	SeLen	SeWid	StW	SeW	StThck	SeThck	TSS	FF	Pulp	BC	TC
FW-CHN	0.1081	NA	NA	NA	NA	NA	NA	NA	NA	NA	NA	NA	NA	NA	NA	NA	NA	NA	NA	NA
FW-USA	NA	0.8803	0.9873	1	0.8488	0.9273	0.8744	0.7926	0.8419	0.6171	0.9072	0.6316	0.6639	0.3908	0.1886	0.8054	-0.7529	-0.224	-0.2006	0.0718
FW-AUS	NA	0.9873	0.9905	1.001	0.8651	0.9407	0.8799	0.7256	0.778	0.7008	0.8094	0.7903	0.7223	0.3912	0.1997	0.0639	-0.5119	0.1961	-0.0331	0.119
FW	NA	1	1.001	0.4203	0.9391	0.984	0.9742	0.8853	0.912	0.7966	0.9367	0.8231	0.7785	0.4395	0.1956	0.4727	-0.7066	-0.1735	-0.0805	0.0598
FLen	NA	0.8488	0.8651	0.9391	0.9992	0.6182	0.594	0.9868	0.5312	0.7234	0.4939	0.5184	0.484	0.2147	0.0921	0.6748	-0.4732	-0.1557	-0.0605	0.054
FWid	NA	0.9273	0.9407	0.984	0.6182	0.8974	0.9711	0.4797	0.7932	0.4542	0.8399	0.5742	0.6185	0.4179	0.2216	0.7958	-0.4182	-0.2272	-0.2428	0.1255
FThck	NA	0.8744	0.8799	0.9742	0.594	0.9711	0.8171	0.4348	0.7486	0.4894	0.857	0.591	0.6739	0.4518	0.3148	0.7615	-0.4329	-0.2399	-0.2657	0.0596
StLen	NA	0.7926	0.7256	0.8853	0.9868	0.4797	0.4348	0.9367	0.453	0.7222	0.4193	0.4406	0.3899	0.1188	-0.0216	0.6631	-0.4528	-0.1349	-0.0223	0.0624
StWid	NA	0.8419	0.778	0.912	0.5312	0.7932	0.7486	0.453	0.7659	0.4662	0.9573	0.7954	0.7522	0.3528	0.0797	0.4868	-0.4751	-0.1876	-0.0418	-0.0535
SeLen	NA	0.6171	0.7008	0.7966	0.7234	0.4542	0.4894	0.7222	0.4662	0.8083	0.7861	0.8002	0.8782	0.5741	0.6037	-0.1454	-0.5554	-0.1986	0.1602	0.1378
SeWid	NA	0.9072	0.8094	0.9367	0.4939	0.8399	0.857	0.4193	0.9573	0.7861	0.4211	0.89	0.9301	0.5835	0.5631	-0.0858	-0.8568	-0.1523	-0.0476	-0.055
StW	NA	0.6316	0.7903	0.8231	0.5184	0.5742	0.591	0.4406	0.7954	0.8002	0.89	0.8903	0.9732	0.7772	0.6434	-0.2672	-0.3968	-0.0882	0.1247	0.0875
SeW	NA	0.6639	0.7223	0.7785	0.484	0.6185	0.6739	0.3899	0.7522	0.8782	0.9301	0.9732	0.6266	0.8298	0.8092	-0.4147	-0.6071	-0.0997	0.1761	0.0583
StThck	NA	0.3908	0.3912	0.4395	0.2147	0.4179	0.4518	0.1188	0.3528	0.5741	0.5835	0.7772	0.8298	0.7047	0.9419	-0.4784	0.0057	0.0027	0.1162	0.0052
SeThck	NA	0.1886	0.1997	0.1956	0.0921	0.2216	0.3148	-0.0216	0.0797	0.6037	0.5631	0.6434	0.8092	0.9419	0.6825	-0.5779	0.0347	0.0198	0.2212	0.0216
TSS	NA	0.8054	0.0639	0.4727	0.6748	0.7958	0.7615	0.6631	0.4868	-0.1454	-0.0858	-0.2672	-0.4147	-0.4784	-0.5779	0.7023	0.4977	-0.2294	-0.2257	-0.258
FF	NA	-0.7529	-0.5119	-0.7066	-0.4732	-0.4182	-0.4329	-0.4528	-0.4751	-0.5554	-0.8568	-0.3968	-0.6071	0.0057	0.0347	0.4977	0.3692	-0.1529	-0.0631	-0.1203
Pulp	NA	-0.224	0.1961	-0.1735	-0.1557	-0.2272	-0.2399	-0.1349	-0.1876	-0.1986	-0.1523	-0.0882	-0.0997	0.0027	0.0198	-0.2294	-0.1529	0.776	0.1378	0.0269
BC	NA	-0.2006	-0.0331	-0.0805	-0.0605	-0.2428	-0.2657	-0.0223	-0.0418	0.1602	-0.0476	0.1247	0.1761	0.1162	0.2212	-0.2257	-0.0631	0.1378	0.8747	-0.0821
TC	NA	0.0718	0.119	0.0598	0.054	0.1255	0.0596	0.0624	-0.0535	0.1378	-0.055	0.0875	0.0583	0.0052	0.0216	-0.258	-0.1203	0.0269	-0.0821	0.452
Table S2b
Phenotypic	FW_CHN	FW_USA	FW_AUS	FW	FLen	FWid	FThck	StLen	StWid	SeLen	SeWid	StW	SeW	StThck	SeThck	TSS	FF	Pulp	BC	TC
FW_CHN	1	NA	NA	1	NA	NA	NA	NA	NA	NA	NA	NA	NA	NA	NA	NA	NA	NA	NA	NA
FW_USA	NA	1	NA	1	0.739508	0.89567	0.865046	0.616376	0.742735	0.47393	0.54281	0.621685	0.521455	0.232225	0.0890804	0.695755	NA	-0.262089	NA	NA
FW_AUS	NA	NA	1	1	NA	NA	NA	NA	NA	NA	NA	NA	NA	NA	NA	-0.0910803	-0.257465	NA	-0.190857	0.0973261
FW	1	1	1	1	0.739508	0.89567	0.865046	0.616376	0.742735	0.47393	0.54281	0.621685	0.521455	0.232225	0.0890804	0.239118	-0.257465	-0.262089	-0.190857	0.0973261
FLen	NA	0.739508	NA	0.739508	1	0.485666	0.444462	0.943172	0.430199	0.609931	0.315848	0.469372	0.357376	-0.0221831	-0.0876705	0.519844	NA	-0.107856	NA	NA
FWid	NA	0.89567	NA	0.89567	0.485666	1	0.94575	0.335682	0.779588	0.315255	0.563149	0.536045	0.484367	0.310744	0.159825	0.682403	NA	-0.294777	NA	NA
FThck	NA	0.865046	NA	0.865046	0.444462	0.94575	1	0.282249	0.703563	0.323875	0.562145	0.522424	0.518464	0.324041	0.204853	0.639567	NA	-0.318957	NA	NA
StLen	NA	0.616376	NA	0.616376	0.943172	0.335682	0.282249	1	0.34847	0.590034	0.243874	0.387775	0.268879	-0.0977063	-0.162207	0.453338	NA	-0.0550476	NA	NA
StWid	NA	0.742735	NA	0.742735	0.430199	0.779588	0.703563	0.34847	1	0.314605	0.727411	0.621601	0.527508	0.255692	0.0718488	0.403794	NA	-0.223548	NA	NA
SeLen	NA	0.47393	NA	0.47393	0.609931	0.315255	0.323875	0.590034	0.314605	1	0.523568	0.66902	0.746988	0.338981	0.373703	-0.0203748	NA	-0.134823	NA	NA
SeWid	NA	0.54281	NA	0.54281	0.315848	0.563149	0.562145	0.243874	0.727411	0.523568	1	0.62201	0.696386	0.329422	0.300796	0.0988542	NA	-0.175568	NA	NA
StW	NA	0.621685	NA	0.621685	0.469372	0.536045	0.522424	0.387775	0.621601	0.66902	0.62201	1	0.877634	0.637736	0.484832	-0.0821505	NA	-0.113001	NA	NA
SeW	NA	0.521455	NA	0.521455	0.357376	0.484367	0.518464	0.268879	0.527508	0.746988	0.696386	0.877634	1	0.667938	0.647151	-0.132386	NA	-0.137858	NA	NA
StThck	NA	0.232225	NA	0.232225	-0.0221831	0.310744	0.324041	-0.0977063	0.255692	0.338981	0.329422	0.637736	0.667938	1	0.766493	-0.26072	NA	-0.0444246	NA	NA
SeThck	NA	0.0890804	NA	0.0890804	-0.0876705	0.159825	0.204853	-0.162207	0.0718488	0.373703	0.300796	0.484832	0.647151	0.766493	1	-0.333446	NA	-0.0371394	NA	NA
TSS	NA	0.695755	-0.0910803	0.239118	0.519844	0.682403	0.639567	0.453338	0.403794	-0.0203748	0.0988542	-0.0821505	-0.132386	-0.26072	-0.333446	1	0.173543	-0.244988	0.190474	-0.0710628
FF	NA	NA	-0.257465	-0.257465	NA	NA	NA	NA	NA	NA	NA	NA	NA	NA	NA	0.173543	1	NA	0.0678169	-0.0302597
Pulp	NA	-0.262089	NA	-0.262089	-0.107856	-0.294777	-0.318957	-0.0550476	-0.223548	-0.134823	-0.175568	-0.113001	-0.137858	-0.0444246	-0.0371394	-0.244988	NA	1	NA	NA
BC	NA	NA	-0.190857	-0.190857	NA	NA	NA	NA	NA	NA	NA	NA	NA	NA	NA	0.190474	0.0678169	NA	1	-0.14274
TC	NA	NA	0.0973261	0.0973261	NA	NA	NA	NA	NA	NA	NA	NA	NA	NA	NA	-0.0710628	-0.0302597	NA	-0.14274	1

## Sheet: TableS3
QTL ID	Trait	chr	SNP	ps	allele1	allele0	MAF	p
1	FW	1	GWHEQCT00000001:2898681:T:C	2898681	T	C	0.068	1.08186e-07
2	FW	1	GWHEQCT00000001:4411574:A:G	4411574	A	G	0.083	7.05871e-10
2	FW	1	GWHEQCT00000001:4411592:A:G	4411592	A	G	0.094	9.95465e-08
3	FW	2	GWHEQCT00000002:7804560:A:G	7804560	A	G	0.051	1.84552e-07
4	FW	2	GWHEQCT00000002:12089235:A:G	12089235	A	G	0.107	1.54666e-07
4	FW	2	GWHEQCT00000002:12089853:A:G	12089853	A	G	0.108	5.33228e-08
4	FW	2	GWHEQCT00000002:12093659:A:G	12093659	A	G	0.1	1.69667e-07
4	FW	2	GWHEQCT00000002:12093900:T:G	12093900	T	G	0.085	2.83155e-08
4	FW	2	GWHEQCT00000002:12095104:A:T	12095104	A	T	0.092	1.32483e-07
5	FW	4	GWHEQCT00000004:16586272:G:A	16586272	G	A	0.065	4.88096e-08
5	FW	4	GWHEQCT00000004:16586290:T:C	16586290	T	C	0.057	5.45267e-09
6	FW	5	GWHEQCT00000005:16044410:G:A	16044410	G	A	0.098	1.15641e-07
7	FW	6	GWHEQCT00000006:15095054:T:C	15095054	T	C	0.075	3.75319e-09
7	FW	6	GWHEQCT00000006:15113412:A:G	15113412	A	G	0.057	3.44869e-09
7	FW	6	GWHEQCT00000006:15121233:T:C	15121233	T	C	0.058	8.47373e-08
7	FW	6	GWHEQCT00000006:15333201:C:T	15333201	C	T	0.057	3.89367e-08
7	FW	6	GWHEQCT00000006:15376326:T:C	15376326	T	C	0.068	1.2316e-07
7	FW	6	GWHEQCT00000006:15379563:A:G	15379563	A	G	0.066	1.14699e-07
7	FW	6	GWHEQCT00000006:15379619:A:G	15379619	A	G	0.063	3.73385e-09
7	FW	6	GWHEQCT00000006:15380343:T:C	15380343	T	C	0.075	1.13777e-07
7	FW	6	GWHEQCT00000006:15380919:T:C	15380919	T	C	0.067	9.25502e-08
7	FW	6	GWHEQCT00000006:15392981:T:C	15392981	T	C	0.053	7.24696e-08
7	FW	6	GWHEQCT00000006:15421978:T:C	15421978	T	C	0.05	6.80154e-08
7	FW	6	GWHEQCT00000006:15627054:G:A	15627054	G	A	0.067	1.49131e-07
7	FW	6	GWHEQCT00000006:15627104:A:G	15627104	A	G	0.062	5.42821e-10
8	FW	6	GWHEQCT00000006:16327010:T:C	16327010	T	C	0.054	3.92934e-08
8	FW	6	GWHEQCT00000006:16327103:T:C	16327103	T	C	0.066	9.38554e-08
9	FW	7	GWHEQCT00000007:17962557:T:C	17962557	T	C	0.054	9.92666e-08
9	FW	7	GWHEQCT00000007:18456064:T:A	18456064	T	A	0.057	1.15124e-07
10	FW	10	GWHEQCT00000010:12035484:T:C	12035484	T	C	0.05	1.18609e-07
11	FW	11	GWHEQCT00000011:13509537:A:G	13509537	A	G	0.066	6.91993e-12
11	FW	11	GWHEQCT00000011:13536583:A:G	13536583	A	G	0.068	7.97301e-09
12	FW	12	GWHEQCT00000012:9661379:C:CTTTGTCCCTGTCTTTGAA	9661379	C	CTTTGTCCCTGTCTTTGAA	0.074	6.46033e-09
13	FW	12	GWHEQCT00000012:15449887:G:T	15449887	G	T	0.337	1.20561e-07
14	FW	14	GWHEQCT00000014:8605685:G:A	8605685	G	A	0.066	3.64989e-08
15	FW	15	GWHEQCT00000015:2553761:ATTTT:ATTTTT	2553761	ATTTT	ATTTTT	0.055	5.3233e-08
15	FW	15	GWHEQCT00000015:2733649:T:C	2733649	T	C	0.073	1.45726e-07
15	FW	15	GWHEQCT00000015:3187920:C:T	3187920	C	T	0.059	4.22469e-08
16	FW	17	GWHEQCT00000017:2132148:C:A	2132148	C	A	0.213	1.30951e-07
17	FW	17	GWHEQCT00000017:4816783:A:G	4816783	A	G	0.07	3.44589e-08
18	FW	18	GWHEQCT00000018:10407117:C:T	10407117	C	T	0.063	5.65497e-08
18	FW	18	GWHEQCT00000018:10714706:C:T	10714706	C	T	0.057	2.13925e-08
19	FW	20	GWHEQCT00000020:8244766:T:A	8244766	T	A	0.056	1.65868e-07
19	FW	20	GWHEQCT00000020:8247443:T:C	8247443	T	C	0.058	6.86726e-09
1	TSS	1	GWHEQCT00000001:17535115:T:C	17535115	T	C	0.111	1.06075e-07
2	TSS	2	GWHEQCT00000002:8291713:G:A	8291713	G	A	0.136	1.39727e-07
3	TSS	3	GWHEQCT00000003:14654806:AATAT:AAT	14654806	AATAT	AAT	0.269	1.33058e-07
4	TSS	4	GWHEQCT00000004:5420900:TTT:TTTGATT	5420900	TTT	TTTGATT	0.351	1.58529e-07
5	TSS	6	GWHEQCT00000006:8920061:G:A	8920061	G	A	0.082	1.57034e-07
5	TSS	6	GWHEQCT00000006:8939249:T:C	8939249	T	C	0.213	1.73702e-07
6	TSS	6	GWHEQCT00000006:11208961:T:C	11208961	T	C	0.476	8.81785e-08
7	TSS	7	GWHEQCT00000007:21380416:A:G	21380416	A	G	0.091	8.2603e-09
7	TSS	7	GWHEQCT00000007:21381256:TACCAAAA:TAACCAAAA	21381256	TACCAAAA	TAACCAAAA	0.1	6.54094e-08
7	TSS	7	GWHEQCT00000007:21381693:T:C	21381693	T	C	0.085	1.6514e-08
7	TSS	7	GWHEQCT00000007:21381710:C:T	21381710	C	T	0.077	3.36456e-08
7	TSS	7	GWHEQCT00000007:21382481:G:T	21382481	G	T	0.092	8.71941e-08
7	TSS	7	GWHEQCT00000007:21383523:T:C	21383523	T	C	0.099	2.71774e-08
7	TSS	7	GWHEQCT00000007:21386798:A:G	21386798	A	G	0.077	6.43335e-08
8	TSS	13	GWHEQCT00000013:10881371:TTTTCTTTTTGAGTTGA:TA	10881371	TTTTCTTTTTGAGTTGA	TA	0.304	5.65573e-08
9	TSS	17	GWHEQCT00000017:4961647:TTAGAGCATA:TTAGAGCATAATACTAATAGAGCATA	4961647	TTAGAGCATA	TTAGAGCATAATACTAATAGAGCATA	0.284	1.27194e-07

## Sheet: TableS4
Trait	Chr	QTL position	Gene	GeneStart	GeneEnd	Annotation
FW	1	4411574	g685	4413454	4417594	DEAD-box ATP-dependent RNA helicase 53
FW	4	16586290	g8839	16581329	16584923	dihydroorotase
FW	6	15627104	g13618	15624599	15626220	LRR receptor-like serine/threonine-protein kinase
FW	11	13509537	g23135	13510023	13510507	receptor-like protein kinase 5
FW	12	9661379	g24203	9656728	9659615	sugar phosphate/phosphate translocator
FW	20	8247443	g34777	8251193	8252935	molybdenum cofactor sulfurase-like
FW	20	8247443	g34776	8231582	8236187	hydroxymethylglutaryl-CoA synthase-like
TSS	7	21380416	g15752	21385326	21387765	calcium-dependent protein kinase 29-like

## Sheet: TableS5
Analysis	Accuracy
BC	0.712786
FF	0.230404
Pulp	0.470615
SeThck	0.440446
StThck	0.432131
TC	0.573277
TSS	0.529101
CV1_TSS2_AUS_GE	0.376695
CV1_TSS2_AUS_GxE	0.606807
CV1_TSS2_USA_GE	0.349026
CV1_TSS2_USA_GxE	0.576846
CV2_TSS2_AUS_GE	0.41398
CV2_TSS2_AUS_GxE	0.598094
CV2_TSS2_USA_GE	0.388405
CV2_TSS2_USA_GxE	0.556152

## Sheet: TableS6
Tommy Atkins
Kensington Pride
Mapulehu
Glenn
Kent
Irwin
Haden
Van Dyke
Langra
Nam Doc Mai
Jehangir
Ok Rong
Royal Special
Carrie
Brooks
Florigon
Springfels
Spirit of 76
Heidi
Keitt
